# Supplementary material for: Combined Red Clover isoflavones and probiotics potently reduce menopausal vasomotor symptoms
Source: PLoS One. 2017 Jun 7;12(6):e0176590. doi: 10.1371/journal.pone.0176590 (PMC5462345; doi:10.1371/journal.pone.0176590)
Supplement: S2 File — (M) [file pone.0176590.s004.m]

function varargout = MenopauseGUI(varargin)
% MENOPAUSEGUI MATLAB code for MenopauseGUI.fig
%      MENOPAUSEGUI, hot flush segmentation
%      (C) - Esben S�vs� Szocska Hansen

% See also: GUIDE, GUIDATA, GUIHANDLES

% Edit the above text to modify the response to help MenopauseGUI

% Last Modified by GUIDE v2.5 20-Oct-2012 13:52:00

% Begin initialization code - DO NOT EDIT
gui_Singleton = 1;
gui_State = struct('gui_Name',       mfilename, ...
                   'gui_Singleton',  gui_Singleton, ...
                   'gui_OpeningFcn', @MenopauseGUI_OpeningFcn, ...
                   'gui_OutputFcn',  @MenopauseGUI_OutputFcn, ...
                   'gui_LayoutFcn',  [] , ...
                   'gui_Callback',   []);
if nargin && ischar(varargin{1})
    gui_State.gui_Callback = str2func(varargin{1});
end

if nargout
    [varargout{1:nargout}] = gui_mainfcn(gui_State, varargin{:});
else
    gui_mainfcn(gui_State, varargin{:});
end
% End initialization code - DO NOT EDIT


% --- Executes just before MenopauseGUI is made visible.
function MenopauseGUI_OpeningFcn(hObject, eventdata, handles, varargin)
% This function has no output args, see OutputFcn.
% hObject    handle to figure
% eventdata  reserved - to be defined in a future version of MATLAB
% handles    structure with handles and user data (see GUIDATA)
% varargin   command line arguments to MenopauseGUI (see VARARGIN)

% Choose default command line output for MenopauseGUI
handles.output = hObject;
warning off
% Update handles structure
guidata(hObject, handles);
% UIWAIT makes MenopauseGUI wait for user response (see UIRESUME)
% uiwait(handles.figure1);


% --- Outputs from this function are returned to the command line.
function varargout = MenopauseGUI_OutputFcn(hObject, eventdata, handles) 
% varargout  cell array for returning output args (see VARARGOUT);
% hObject    handle to figure
% eventdata  reserved - to be defined in a future version of MATLAB
% handles    structure with handles and user data (see GUIDATA)

% Get default command line output from handles structure
varargout{1} = handles.output;

guidata(hObject,handles);

% --- Executes on button press in LoadData.
function LoadData_Callback(hObject, eventdata, handles)
% hObject    handle to LoadData (see GCBO)
% eventdata  reserved - to be defined in a future version of MATLAB
% % handles    structure with handles and user data (see GUIDATA)
[filename, pathname] = uigetfile( ...
       {'C:\Users\Max\Desktop\SC Ana Matlab\*.csv'},'Choose file');
% read data
handles.mData.imfile = [pathname filename];
fid=fopen(handles.mData.imfile);
data = textscan(fid,'%f %f %f %f %f %f %s','HeaderLines',10,'Delimiter',',');
fclose(fid);
% read header
fid=fopen(handles.mData.imfile);
HDR = textscan(fid,'%s',4,'HeaderLines',2,'Delimiter',',');
fclose(fid);

% get sampling rate
SamplingRate = char(HDR{1}(3));
handles.SamplingRate = str2double(SamplingRate(16));

% remove missing data points
% Until data is useful data one array
% handles.mData.datacurve =[data{1:6}];
handles.mData.datacurve =[data{6}];
handles.mData.Absolutedatatime =[data{7}];

% Moving average filter on data
filterwindow = 50;
handles.mData.datacurve = filter(ones(1,filterwindow)/filterwindow,1,handles.mData.datacurve);
handles.mData.time = linspace(0,1,length(handles.mData.datacurve));

% %If missing data gives problems
% index = logical(abs(isnan(datacurve(:,1))-1));
% datacurve2 = zeros(sum(index),6);
% for i=1:6
%     datacurve2(:,i) = datacurve(index,i);
% end
% datatime2 = datatime(index);
% 
% for i=1:length(datatime2)
%     if length(datatime2{i})==10
%         datatime3(i,:) = [datatime2{i} '00'];
%     else
%         datatime3(i,:) = datatime2{i};
%     end
% end

% Plot loaded data
axes(handles.axes1);
handles.mData.plot1=plot(handles.mData.time,handles.mData.datacurve);
set(gca,'XTick',handles.mData.time(1):handles.mData.time(end)/6:handles.mData.time(end))
set(gca,'XTickLabel',handles.mData.Absolutedatatime(1:length(handles.mData.Absolutedatatime)/6:length(handles.mData.Absolutedatatime)))
set(hObject,'Max',length(handles.mData.datacurve));
handles.mData.WindowSize = 5000;
hold on
yL = get(gca,'YLim');
line([0 0],yL,'Color','r','LineStyle','--');
line([handles.mData.time(handles.mData.WindowSize)...
    handles.mData.time(handles.mData.WindowSize)],yL,'Color','r','LineStyle','--');
hold off

%Plot first window
axes(handles.axes2);
set(gca,'NextPlot','replacechildren')
handles.mData.plot2=plot(handles.mData.time(1:handles.mData.WindowSize),...
    handles.mData.datacurve(1:handles.mData.WindowSize));
set(gca, 'YLimMode', 'auto', 'XLimMode', 'auto');
handles.PeakData = [];
guidata(hObject,handles);

% --- Executes during object creation, after setting all properties.
function axes1_CreateFcn(hObject, eventdata, handles)
% hObject    handle to axes1 (see GCBO)
% eventdata  reserved - to be defined in a future version of MATLAB
% handles    empty - handles not created until after all CreateFcns called

% Hint: place code in OpeningFcn to populate axes1

% --- Executes during object creation, after setting all properties.
function axes2_CreateFcn(hObject, eventdata, handles)
% hObject    handle to axes1 (see GCBO)
% eventdata  reserved - to be defined in a future version of MATLAB
% handles    empty - handles not created until after all CreateFcns called

% Hint: place code in OpeningFcn to populate axes1


% --- Executes on button press in SavePeaks.
function SavePeaks_Callback(hObject, eventdata, handles)
% hObject    handle to SavePeaks (see GCBO)
% eventdata  reserved - to be defined in a future version of MATLAB
% handles    structure with handles and user data (see GUIDATA)
% Save values to output file
[file,path] = uiputfile('.xls','Save file name');
xlswrite([path '\' file],handles.PeakData)


% --- Executes on slider movement.
function WindowSize_Callback(hObject, eventdata, handles)
% hObject    handle to WindowSize (see GCBO)
% eventdata  reserved - to be defined in a future version of MATLAB
% handles    structure with handles and user data (see GUIDATA)

% Hints: get(hObject,'Value') returns position of slider
%        get(hObject,'Min') and get(hObject,'Max') to determine range of slider
handles.mData.WindowSize = get(hObject,'Value');
set(hObject,'Max',100000);
guidata(hObject,handles);

% --- Executes during object creation, after setting all properties.
function WindowSize_CreateFcn(hObject, eventdata, handles)
% hObject    handle to WindowSize (see GCBO)
% eventdata  reserved - to be defined in a future version of MATLAB
% handles    empty - handles not created until after all CreateFcns called

% Hint: slider controls usually have a light gray background.
if isequal(get(hObject,'BackgroundColor'), get(0,'defaultUicontrolBackgroundColor'))
    set(hObject,'BackgroundColor',[.9 .9 .9]);
end
set(hObject,'Min',1000);
set(hObject,'Max',100000);
set(hObject,'Value',5000);


% --- Executes on slider movement.
function WindowCenter_Callback(hObject, eventdata, handles)
% hObject    handle to WindowCenter (see GCBO)
% eventdata  reserved - to be defined in a future version of MATLAB
% handles    structure with handles and user data (see GUIDATA)

% Hints: get(hObject,'Value') returns position of slider
%        get(hObject,'Min') and get(hObject,'Max') to determine range of slider
axes(handles.axes2);
set(gca,'NextPlot','replacechildren')
plot(handles.mData.time(1+get(hObject,'Value'):get(hObject,'Value')+handles.mData.WindowSize),handles.mData.datacurve(1+get(hObject,'Value'):get(hObject,'Value')+handles.mData.WindowSize));
set(gca, 'YLimMode', 'auto', 'XLimMode', 'auto');
set(hObject,'Max',length(handles.mData.datacurve));
% set(gca,'XTick',handles.mData.time(1+get(hObject,'Value'):(get(hObject,'Value')+handles.mData.WindowSize)/6:...
%     get(hObject,'Value')+handles.mData.WindowSize))
% set(gca,'XTickLabel',handles.mData.Absolutedatatime(handles.mData.time(round(1+get(hObject,'Value'))):(get(hObject,'Value')+handles.mData.WindowSize/6)...
%     :get(hObject,'Value')+handles.mData.WindowSize))


axes(handles.axes1);
handles.mData.plot1=plot(handles.mData.time,handles.mData.datacurve);
hold on
yL = get(gca,'YLim');
line([handles.mData.time(round(1+get(hObject,'Value'))) handles.mData.time(round(1+get(hObject,'Value')))],yL,'Color','r','LineStyle','--');
line([handles.mData.time(round(get(hObject,'Value')+handles.mData.WindowSize)) ...
    handles.mData.time(round(get(hObject,'Value')+handles.mData.WindowSize))],yL,'Color','r','LineStyle','--');
hold off
set(gca,'XTick',handles.mData.time(1):handles.mData.time(end)/6:handles.mData.time(end))
set(gca,'XTickLabel',handles.mData.Absolutedatatime(1:length(handles.mData.Absolutedatatime)/6:length(handles.mData.Absolutedatatime)))

guidata(hObject,handles);


% --- Executes during object creation, after setting all properties.
function WindowCenter_CreateFcn(hObject, eventdata, handles)
% hObject    handle to WindowCenter (see GCBO)
% eventdata  reserved - to be defined in a future version of MATLAB
% handles    empty - handles not created until after all CreateFcns called

% Hint: slider controls usually have a light gray background.
if isequal(get(hObject,'BackgroundColor'), get(0,'defaultUicontrolBackgroundColor'))
    set(hObject,'BackgroundColor',[.9 .9 .9]);
end


% --- Executes on mouse press over axes background.
function axes2_ButtonDownFcn(hObject, eventdata, handles)
% hObject    handle to axes2 (see GCBO)
% eventdata  reserved - to be defined in a future version of MATLAB
% handles    structure with handles and user data (see GUIDATA)
point = get(gca,'currentpoint');
% Left or right click
switch get(gcf,'selectiontype')
    case 'normal'%left mouse button click
        axes(handles.axes2);
        hold on
        yL = get(gca,'YLim');
        line([point(1) point(1)],yL,'Color','b','LineStyle','--');
        hold off
        handles.peakstart=point;
    case 'alt'%right mouse button click
        axes(handles.axes2);
        hold on
        yL = get(gca,'YLim');
        line([point(1) point(1)],yL,'Color','g','LineStyle','--');
        hold off
        handles.peakend=point;
end
guidata(hObject,handles);


% --- Executes on button press in DeletePeak.
function DeletePeak_Callback(hObject, eventdata, handles)
% hObject    handle to DeletePeak (see GCBO)
% eventdata  reserved - to be defined in a future version of MATLAB
% handles    structure with handles and user data (see GUIDATA)
handles.PeakData = handles.PeakData(1:end-1,:);
set(handles.uitable4,'Data',handles.PeakData)
guidata(hObject,handles);


% --- Executes on button press in AddPeak.
function AddPeak_Callback(hObject, eventdata, handles)
% hObject    handle to AddPeak (see GCBO)
% eventdata  reserved - to be defined in a future version of MATLAB
% handles    structure with handles and user data (see GUIDATA)
axes(handles.axes3);
startpoint = find(handles.mData.time>handles.peakstart(1),1,'first');
endpoint = find(handles.mData.time>handles.peakend(1),1,'first');
time = handles.mData.time(startpoint:endpoint);
Peak = handles.mData.datacurve(startpoint:endpoint);
plot(time,Peak);


% ---------------------- Calculations ----------------------
% Model1
% PeakStart defines area level
CurrentCurveModel1 = Peak - Peak(1);
CurrentCurveModel1(CurrentCurveModel1<0)=0;

% Model2
% PeakEnd defines area level
CurrentCurveModel2 = Peak - Peak(end);
CurrentCurveModel2(CurrentCurveModel2<0)=0;

% Model3
% Highest of PeakStart or PeakEnd defines area level
if Peak(end)>=Peak(1)
    CurrentCurveModel3 = Peak - Peak(end);
else
    CurrentCurveModel3 = Peak - Peak(1);
end
CurrentCurveModel3(CurrentCurveModel3<0)=0;
windowSize = 50;
Peak = filter(ones(1,windowSize)/windowSize,1,Peak);

% Output AUC's
AUC1 = trapz(time,CurrentCurveModel1);
AUC2 = trapz(time,CurrentCurveModel2);
AUC3 = trapz(time,CurrentCurveModel3);

% Output PeakMax values
PeakMax1 = max(CurrentCurveModel1);
PeakMax2 = max(CurrentCurveModel2);
PeakMax3 = max(CurrentCurveModel3);

PeakRiseTime = find(PeakMax1==CurrentCurveModel1,1,'first');
PeakFallTime = length(Peak)-PeakRiseTime;

AbsolutePeakStart = handles.mData.Absolutedatatime(startpoint);
AbsolutePeakEnd = handles.mData.Absolutedatatime(endpoint);

% Save output data to handles carrier
if size(handles.PeakData)==0
    handles.PeakData = [AUC1 AUC2 AUC3 PeakMax1 PeakMax2 PeakMax3 PeakRiseTime PeakFallTime AbsolutePeakStart AbsolutePeakEnd];
else
    handles.PeakData(size(handles.PeakData,1)+1,:) = ...
        [AUC1 AUC2 AUC3 PeakMax1 PeakMax2 PeakMax3 PeakRiseTime PeakFallTime AbsolutePeakStart AbsolutePeakEnd];
end
% Updata  UI table with latest value
set(handles.uitable4,'Data',handles.PeakData)
guidata(hObject,handles);


% --- Executes during object creation, after setting all properties.
function uitable4_CreateFcn(hObject, eventdata, handles)
% hObject    handle to uitable4 (see GCBO)
% eventdata  reserved - to be defined in a future version of MATLAB
% handles    empty - handles not created until after all CreateFcns called


% --- Executes during object creation, after setting all properties.
function SavePeaks_CreateFcn(hObject, eventdata, handles)
% hObject    handle to SavePeaks (see GCBO)
% eventdata  reserved - to be defined in a future version of MATLAB
% handles    empty - handles not created until after all CreateFcns called
